# Supplementary material for: Broad-scale predictions of herpetofauna occupancy and colonization in an agriculturally dominated landscape
Source: PLoS One. 2024 Oct 30;19(10):e0306655. doi: 10.1371/journal.pone.0306655 (PMC11524447; doi:10.1371/journal.pone.0306655)
Supplement: S1 Table — Properties with associated habitat types, ownership, county, and year in which they were surveyed for herptiles. (XLSX) [file pone.0306655.s001.xlsx]

## Sheet: Filtered
Properties	HabitatType	OwnerTypeDesc	County	2006	2007	2008	2009	2010	2011	2012	2013	2014
Adair WMA	Woodland	State	Adair	0	0	0	MSIM	0	0	0	0	0
Aldo Leopold WMA	Warm Season Herbaceous Grass	State	Bremer	0	0	0	0	0	MSIM	0	0	0
Badger Creek Recreation Area	On-stream Impoundment	State	Madison	0	0	0	MSIM	0	0	0	0	0
Badger Lake WMA	Ag Land: Crop	State	Monona	0	0	0	0	0	0	MSIM	0	0
Barber Creek Area	Wet Shrubland	State	Clinton	0	0	0	0	0	MSIM	MSIM	MSIM	MSIM
Barringer Slough	Warm Season Herbaceous Grass	State	Clay	0	0	0	0	MSIM	0	0	0	0
Bays Branch WMA	Shrubland	State	Guthrie	0	0	0	0	MSIM	0	0	0	0
Beaver Lake	On-stream Impoundment	State	Dallas	0	MSIM	0	0	0	0	0	0	0
Belva Deere Rec Area	Ag Land: Crop	County	Keokuk	0	0	0	0	MSIM	0	0	0	0
Ben Martinson Area	Wet Forest / Wood	County	Clinton	0	0	0	0	0	MSIM	0	0	0
Big Bend Conservation Area	Creek	County	Iowa	0	0	0	0	MSIM	0	0	0	0
Big Creek	Lake	State	Polk	0	MSIM	0	0	0	0	0	0	0
Big Hollow Creek Recreation Area	Warm Season Herbaceous Grass	County	Des Moines	0	0	0	0	0	0	MSIM	0	0
Big Sioux River WMA	Pond	State	Sioux	0	0	0	0	0	0	MSIM	0	0
Big Wall Lake	Lake	State	Wright	0	0	0	0	MSIM	MSIM	MSIM	MSIM	MSIM
Black Bird Bend WMA	Wet Shrubland	State	Monona	0	0	0	0	0	0	MSIM	0	0
Black Hawk Bottoms	Shallow Lake	State	Des Moines	0	0	0	0	0	0	MSIM	0	0
Black Hawk Park	Oxbow	County	Black Hawk	0	0	0	MSIM	0	0	0	0	0
Blackhawk Point WMA_Allamakee County	Other	State	Allamakee	0	0	0	0	0	0	0	MSIM	MSIM
Bloody Run Creek WMA	Herb Wetland	State	Clayton	0	0	0	0	0	0	MSIM	MSIM	MSIM
Bobwhite State Park	Cool Grass	State	Wayne	0	0	0	0	0	MSIM	0	0	0
Boone Forks WMA	Shrubland	State	Hamilton	0	0	0	0	MSIM	0	0	0	0
Briggs Woods	Lake	County	Hamilton	0	0	0	0	MSIM	0	0	0	0
Brinton Timber	Woodland	County	Washington	0	0	0	0	MSIM	0	0	0	0
Browns Lake WMA	Oxbow	State	Woodbury	0	0	0	MSIM	0	0	0	0	0
Brushy Creek Rec Area	River	State	Webster	0	0	0	0	MSIM	0	0	0	0
Burr Oak WPA	Ag Land: Crop	Federal	Emmet	0	0	0	0	0	0	MSIM	0	0
Burrows Wetland WMA	Herb Wetland	State	Sac	0	0	0	MSIM	0	0	0	0	0
Cairo Woods WA	Cool Grass	County	Louisa	0	0	MSIM	0	0	0	0	0	0
Camp Dodge	River	Federal	Polk	0	MSIM	0	0	0	0	0	0	0
Cardinal Marsh	Savanna	State	Winneshiek	0	0	0	0	0	MSIM	0	MSIM	MSIM
Cayler Prairie WMA	Oxbow	State	Dickinson	0	0	0	0	0	0	MSIM	0	0
Cedar Bottoms WMA	Herb Wetland	State	Muscatine	0	0	MSIM	MSIM	MSIM	MSIM	MSIM	MSIM	MSIM
Cedar River WMA	River	State	Linn	0	0	0	MSIM	0	0	0	0	0
Cedar Rock State Park	River	State	Buchanan	0	0	0	MSIM	0	0	0	0	0
Cedar Valley Park	Lake	County	Cedar	0	0	MSIM	0	0	0	0	0	0
Chain-o-Lakes WMA	Wet Shrubland	State	Linn	0	0	0	MSIM	0	0	0	0	0
Chariton River Greenbelt	Herb Wetland	County	Lucas	0	0	MSIM	0	0	0	0	0	0
Cheever Lake State Preserve	Wet Shrubland	State	Emmet	0	0	0	0	0	0	0	MSIM	MSIM
Clanton Creek Recreation Area	Stream	County	Madison	0	0	0	MSIM	0	0	0	0	0
Clear Creek WMA	Stream	State	Allamakee	0	0	0	0	0	0	MSIM	MSIM	0
Colfax WMA - 5 eyes tract	Backwater	State	Jasper	0	0	0	0	0	MSIM	0	0	0
Colo Bog	Warm Season Herbaceous Grass	State	Story	0	MSIM	0	0	0	0	0	0	0
Colyn WA	Wet Shrubland	State	Lucas	0	0	MSIM	0	0	0	0	0	0
Cone Marsh	Shallow Lake	State	Louisa	0	0	MSIM	0	0	0	0	0	0
Copeland Bend WMA _Former Wurtele WRP	Other	Federal	Fremont	0	0	0	0	0	0	0	0	MSIM
Coyote Canyon WA	Woodland	County	Clarke	0	0	MSIM	0	0	0	0	0	0
Crawford Recreation Area	On-stream Impoundment	County	Ida	0	0	0	MSIM	0	0	0	0	0
Croton Unit - Shimek State Forest	Woodland	State	Lee	0	0	0	0	0	0	MSIM	0	0
Crumbacher Wildlfe Area	Woodland	County	Buchanan	0	0	0	MSIM	0	0	0	0	0
Crystal Hills WMA	Warm Season Herbaceous Grass	State	Hancock	0	0	0	0	0	MSIM	0	0	0
Dan Green Slough WPA	Warm Season Herbaceous Grass	Federal	Clay	0	0	0	0	MSIM	0	0	0	0
Deer Creek WMA	Cool Grass	State	Plymouth	0	0	0	MSIM	0	0	0	0	0
Deer Island	Ag Land: Crop	State	Harrison	0	0	0	MSIM	0	0	0	0	MSIM
Dekalb WMA	Creek	State	Decatur	0	0	MSIM	MSIM	MSIM	MSIM	MSIM	MSIM	MSIM
Denning Conservation Area	Warm Season Herbaceous Grass	State	Lee	0	0	0	0	0	0	MSIM	0	0
DeVoss_Foster WMA	Shrubland	State	Van Buren	0	0	0	0	0	0	MSIM	0	0
Deweys Pasture - PBG study	Warm Season Herbaceous Grass	State	Clay	0	0	0	0	MSIM	0	0	0	0
Dewey's Pasture Complex_Palo Alto County	Stream	State	Palo Alto	0	0	0	0	0	0	MSIM	0	0
Diamond Lake WPA	Backwater	Federal	Dickinson	0	0	0	0	0	0	MSIM	0	0
Dolliver Memorial State Park	Creek	State	Webster	0	0	0	0	MSIM	0	0	0	0
Donnellson Farm Unit _ Shimek State Forest	Forest	State	Lee	0	0	0	0	0	0	MSIM	0	0
Dry Mud Lake	Warm Season Herbaceous Grass	State	Clay	0	0	0	0	MSIM	0	0	0	0
Dudgeon Lake WMA	Shallow Lake	State	Benton	0	0	0	MSIM	0	0	0	0	0
Dugout Creek WPA	On-stream Impoundment	Federal	Dickinson	0	0	0	0	0	0	MSIM	0	0
Dunbar Slough	Creek	State	Greene	0	0	0	0	MSIM	0	0	0	0
Eagle Lake Jason Pits Area	Pond	Federal	Hancock	0	0	0	0	0	MSIM	0	0	0
East Boone Forks	Wet Forest / Wood	State	Hamilton	0	0	0	0	MSIM	0	0	0	0
Eldon WMA	Ag Land: Crop	State	Davis	0	0	0	0	0	MSIM	0	0	0
Elk Creek Marsh	On-stream Impoundment	State	Worth	0	0	0	0	0	MSIM	0	0	0
Elk Grove WMA	Savanna	State	Guthrie	0	0	0	0	MSIM	0	0	0	0
Elk Lake Wetland Complex	Wet Shrubland	State	Clay	0	0	0	0	MSIM	0	0	0	0
Elk Rock State Park	Woodland	State	Marion	0	0	MSIM	0	0	0	0	0	0
Elm Lake WMA	Cool Grass	State	Wright	0	0	0	0	MSIM	0	0	0	0
English River WA	Stream	County	Washington	0	0	0	0	MSIM	0	0	0	0
Errington Marsh	Cool Grass	State	Polk	0	MSIM	0	0	0	0	0	0	0
Fallow Marsh WPA	Creek	Federal	Palo Alto	0	0	0	0	0	0	MSIM	0	0
Fish Farm Mounds	Savanna	State	Allamakee	0	0	0	0	0	0	MSIM	0	0
Five Ridge Prarie State Preserve	Stream	County	Plymouth	0	0	0	MSIM	0	0	0	0	0
Fogle Lake	Herb Wetland	State	Ringgold	0	0	0	MSIM	0	0	0	0	0
Four Corners Rec Area	Pond	County	Carroll	0	0	0	0	MSIM	0	0	0	0
Fox Forest Area	Creek	County	Poweshiek	0	0	0	0	0	MSIM	0	0	0
Fox Hills WMA	Warm Season Herbaceous Grass	State	Wapello	0	0	0	0	0	MSIM	0	0	0
Fulk - Waterman Reference	LIP Grass	State	Obrien	0	0	LIP	LIP	0	0	0	0	0
Gabrielson WMA	Shrubland	State	Hancock	0	0	0	0	0	MSIM	0	0	0
Geode State Park	Shrubland	State	Henry	0	0	0	0	0	0	MSIM	0	0
George Wyth State Park	Oxbow	State	Black Hawk	0	0	0	MSIM	0	0	0	0	0
Gilbertson Conservation Area	Pond	County	Fayette	0	0	0	0	0	MSIM	0	0	0
Good Neighbors Marsh	Warm Season Herbaceous Grass	State	Winnebago	0	0	0	0	0	MSIM	0	0	0
Goose Lake_Clinton County	Wet Shrubland	State	Clinton	0	0	0	0	0	MSIM	0	0	0
Goose Lake_Kossuth County	Shallow Lake	State	Kossuth	0	0	0	0	0	0	MSIM	0	0
Green Hollow WMA	Cool Grass	State	Fremont	0	0	0	0	0	0	0	MSIM	MSIM
Green Valley SP	On-stream Impoundment	State	Union	0	0	0	MSIM	0	0	0	0	0
Hanging Rock	Ag Land: Crop	State	Dallas	0	MSIM	0	0	0	0	0	0	0
Hanlontown Slough	Stream	Federal	Worth	0	0	0	0	0	MSIM	0	0	0
Harmon Lake	Ag Land: Crop	State	Winnebago	0	0	0	0	0	MSIM	0	0	0
Harrier Marsh	Warm Season Herbaceous Grass	State	Boone	0	MSIM	MSIM	MSIM	MSIM	MSIM	MSIM	MSIM	MSIM
Hawk Valley	Backwater	State	Clay	0	0	0	0	MSIM	0	0	0	0
Hawkeye Wildlife Area	Oxbow	State	Johnson	0	0	0	MSIM	MSIM	MSIM	MSIM	MSIM	MSIM
Hawthorne WMA	Woodland	State	Mahaska	0	0	0	0	MSIM	0	0	0	0
Hayden Prairie State Preserve	Warm Season Herbaceous Grass	State	Howard	0	0	0	0	0	MSIM	0	0	0
Hayesville Bend WMA	Wet Forest / Wood	State	Keokuk	0	0	0	0	MSIM	MSIM	0	0	0
Hendrickson Marsh	Pond	State	Story	0	MSIM	0	0	0	0	0	0	0
Hickory Grove Park	Cool Grass	County	Story	0	MSIM	0	0	0	0	0	0	0
Hogsback Marsh WMA	Herb Wetland	State	Winnebago	0	0	0	0	0	MSIM	0	0	0
Holst Forest	Forest	State	Boone	0	MSIM	0	0	0	0	0	0	0
Honey Creek State Park	Shrubland	State	Appanoose	0	0	0	0	0	MSIM	0	0	0
Horseshoe Bend 3_Port Louisa NWR	Savanna	Federal	Louisa	0	0	MSIM	0	0	0	MSIM	MSIM	0
Hull WMA	Herb Wetland	State	Mahaska	0	0	0	0	MSIM	0	0	0	0
Indian Bluffs WMA	Forest	State	Jones	0	0	0	0	0	0	0	MSIM	MSIM
Indian Slough WA	Savanna	County	Louisa	0	0	MSIM	0	0	0	0	0	0
Iowa Lake Marsh	Shrubland	State	Kossuth	0	0	0	0	0	0	MSIM	0	0
Iowa Lake WMA	Wet Shrubland	State	Emmet	0	0	0	0	0	0	MSIM	0	0
Jacob Krumm Nature Preserve	Lake	County	Jasper	0	0	0	0	0	MSIM	0	0	0
Kellerton BCA	Warm Season Herbaceous Grass	State	Ringgold	0	0	0	MSIM	0	0	0	0	MSIM
Kennedy Memorial Park	Lake	County	Webster	0	0	0	0	MSIM	0	0	0	0
Keosauqua Unit_Shimek State Forest	Creek	State	Van Buren	0	0	0	0	0	0	MSIM	0	0
Kiowa Marsh WMA	Shrubland	State	Sac	0	0	0	MSIM	0	0	0	0	0
Klum Lake	Lake	State	Louisa	0	0	MSIM	0	0	0	0	0	0
Kroger Tract of Big Sioux Wildlife Management Area	Oxbow	State	Lyon	0	0	0	0	0	0	MSIM	0	0
La Hart WMA	Shrubland	State	Monroe	0	0	0	0	0	MSIM	0	0	0
Lake Ahquabi SP / Hooper Area	Lake	State	Warren	0	0	MSIM	0	0	0	0	0	0
Lake Anita SP	Lake	State	Cass	0	0	0	0	MSIM	0	0	0	0
Lake Darling SP	Creek	State	Washington	0	0	0	0	MSIM	0	0	0	0
Lake Icaria Recreation Area	Wet Forest / Wood	State	Adams	0	0	0	MSIM	0	0	0	0	0
Lake Keomah SP	On-stream Impoundment	State	Mahaska	0	0	0	0	MSIM	0	0	0	0
Lake MacBride State Park	Lake	State	Johnson	0	0	0	MSIM	0	0	0	0	0
Lake of 3 Fires SP	Forest	State	Taylor	0	0	0	MSIM	0	0	0	0	0
Lake Pahoja	Lake	County	Lyon	0	0	0	0	0	0	MSIM	0	0
Lake Sugema WMA	On-stream Impoundment	State	Van Buren	0	0	0	0	0	0	MSIM	0	0
Lake Wapello State Park	Stream	State	Davis	0	0	0	0	0	MSIM	0	0	0
Lakin Slough WMA	Wet Shrubland	State	Guthrie	0	0	0	0	MSIM	MSIM	MSIM	MSIM	MSIM
Land of Two Waters	Stream	County	Worth	0	0	0	0	0	MSIM	0	0	0
Lansing WMA	Woodland	State	Allamakee	0	MSIM	0	0	0	0	MSIM	MSIM	MSIM
Lenon Mills WMA	Ag Land: Crop	State	Guthrie	0	0	0	0	MSIM	0	0	0	0
Leonard WMA	Shrubland	State	Clayton	0	0	0	0	0	0	MSIM	0	0
Little River Rec Area	Warm Season Herbaceous Grass	State	Decatur	0	0	MSIM	0	0	0	0	0	0
Little Sioux Unit_Loess Hills State Forest	Savanna	State	Harrison	0	0	0	0	0	0	MSIM	0	0
Little Sioux WMA	Woodland	State	Clay	0	0	0	0	MSIM	0	0	0	0
Little Storm Lake WMA	Stream	State	Buena Vista	0	0	0	0	MSIM	0	0	0	0
Little Wall Lake WMA	Cool Grass	State	Hamilton	0	0	0	0	MSIM	0	0	0	0
Littlefield Recreation Area	Lake	County	Audubon	0	0	0	0	MSIM	0	0	0	0
Lizard Lake	Wet Shrubland	State	Pocahontas	0	0	0	0	MSIM	0	0	0	0
Loess Hills WMA	Herb Wetland	State	Monona	0	0	0	0	0	0	MSIM	0	0
Lost Grove Lake	On-stream Impoundment	State	Scott	0	0	0	0	0	MSIM	0	0	0
Lost Nation Public Hunting Area	On-stream Impoundment	County	Clinton	0	0	0	0	0	MSIM	0	0	0
Louisville Bend WMA	Backwater	State		0	0	0	0	0	0	MSIM	0	0
Lower Morse Lake - PBG Ref & MSIM Warm Grass	Cool Grass	Federal	Wright	0	0	0	0	MSIM	0	0	0	0
Lower Morse Lake MSIM Crop	Ag Land: Crop	State	Wright	0	0	0	0	MSIM	0	0	0	0
Marietta Sand Prairie State Preserve	Other	County	Marshall	0	0	0	0	0	0	0	0	MSIM
Matsell Bridge Natural Area	River	County	Linn	0	0	0	MSIM	0	0	0	0	0
McCoy WA	Pond	State	Boone	0	MSIM	MSIM	MSIM	MSIM	MSIM	MSIM	MSIM	MSIM
McGowan WRA	Pond	County	Davis	0	0	0	0	0	MSIM	0	0	0
McMahon Access	River	State	Greene	0	0	0	0	MSIM	0	0	0	0
Meadow Lake WMA	On-stream Impoundment	State	Adair	0	0	0	MSIM	0	0	0	0	0
Medicine Creek Wildlife Area	Woodland	County	Wayne	0	0	0	0	0	MSIM	0	0	0
Miami Lake	On-stream Impoundment	State	Monroe	0	0	0	0	0	MSIM	0	0	0
Middle Raccoon River	Creek	State	Dallas	0	MSIM	0	0	0	0	0	0	0
Mile Long Island WMA	Wet Forest / Wood	State	Woodbury	0	0	0	MSIM	0	0	0	0	0
Millgrove Access	River	County	Poweshiek	0	0	0	0	0	MSIM	0	0	0
Millrace Flats	Warm Season Herbaceous Grass	State	Louisa	0	0	MSIM	0	0	0	0	0	0
Moorehead Park	Warm Season Herbaceous Grass	County	Ida	0	0	0	MSIM	0	0	0	0	0
Mt. Ayr WMA	Shallow Lake	State	Ringgold	0	0	0	MSIM	MSIM	MSIM	MSIM	MSIM	MSIM
Nelson Tract of Big Sioux River WMA	Forest	State	Lyon	0	0	0	0	0	0	MSIM	0	0
North & South Bear Complex	Forest	State	Winneshiek	0	0	0	0	0	MSIM	0	MSIM	MSIM
Nottleman Island	Wet Forest / Wood	Federal	Mills	0	0	0	0	0	0	0	MSIM	MSIM
Oakridge Conservation Area	Pond	County	Woodbury	0	0	0	MSIM	0	0	0	0	0
Ocheyedan WMA	Backwater	State	Clay	0	0	0	0	MSIM	MSIM	MSIM	MSIM	MSIM
Odessa WMA	Cool Grass	State	Louisa	0	0	MSIM	0	0	0	0	0	0
Otter Creek WMA	On-stream Impoundment	State	Tama	0	0	0	0	MSIM	MSIM	MSIM	MSIM	MSIM
Owego Wetland Complex	Herb Wetland	County	Woodbury	0	0	0	MSIM	0	0	0	0	0
Paint Creek Unit_Yellow River State Forest	Creek	State	Allamakee	0	0	0	0	0	0	MSIM	MSIM	0
Palisades-Dow State Preserve	River	State	Linn	0	0	0	MSIM	0	0	0	0	0
Pammel State Park	River	County	Madison	0	0	0	MSIM	0	0	0	0	0
Panicum Prairie	Warm Season Herbaceous Grass	County	Worth	0	0	0	0	0	MSIM	0	0	0
Pickerel Lake	On-stream Impoundment	State	Buena Vista	0	0	0	0	MSIM	0	0	0	0
Pike's Peak State Park	Forest	State	Clayton	0	0	0	0	0	0	MSIM	0	0
Pilot Knob Recreation Area	Cool Grass	State	Winnebago	0	0	0	0	0	MSIM	0	0	0
Pine Creek WMA	Oxbow	State	Winneshiek	0	0	0	0	0	MSIM	0	MSIM	MSIM
Pine Lake State Park	Cool Grass	State	Hardin	0	0	0	0	0	MSIM	0	0	0
Pinicon Alders	River	County	Mitchell	0	0	0	0	0	MSIM	0	0	0
Pioneer Ridge	Pond	County	Wapello	0	0	0	0	0	MSIM	0	0	0
Pisgah Unit_Loess Hills State Forest	Shrubland	State	Harrison	0	0	0	0	0	0	MSIM	0	0
Pleasant Creek State Recreation Area	Warm Season Herbaceous Grass	State	Linn	0	0	0	MSIM	0	0	0	0	0
Plum Creek WA	Herb Wetland	County	Bremer	0	0	0	0	0	MSIM	0	0	0
Port Louisa NWR - Louisa Division	Wet Shrubland	Federal	Louisa	0	0	MSIM	0	0	0	MSIM	MSIM	0
Prairie Rose SP	Creek	State	Shelby	0	0	0	0	MSIM	0	0	0	0
Preparation Canyon_Loess Hills State Forest	Shallow Lake	State	Monona	0	0	0	0	0	0	MSIM	0	0
Princeton WMA	Cool Grass	State	Scott	0	0	0	0	0	MSIM	0	0	0
Red Cedar WA	Forest	State	Muscatine	0	0	MSIM	0	0	0	0	0	0
Red Haw WMA	Pond	State	Lucas	0	0	MSIM	0	0	0	0	0	0
Redbird Farms WA	Herb Wetland	State	Johnson	0	0	MSIM	0	0	0	0	0	0
Redtail Ridge Habitat Area	Savanna	County	Cherokee	0	0	0	MSIM	0	0	0	0	0
Reichlelt Unit of Rock Creek State Park	Creek	State	Jasper	0	0	0	0	0	MSIM	0	0	0
Reiter WMA	Wet Forest / Wood	State	Clay	0	0	0	0	MSIM	0	0	0	0
Rice Lake WMA	Shallow Lake	State	Worth	0	0	0	0	0	MSIM	0	0	0
Rinehart Tract Iowa River Corridor	Other	Federal	Tama	0	0	0	0	0	MSIM	0	0	0
Ringgold WMA	Warm Season Herbaceous Grass	State	Ringgold	MSIM	0	0	0	0	0	0	0	0
Ringgold WMA 2009 Herb Wet	Herb Wetland	State	Ringgold	0	0	0	MSIM	0	0	0	0	0
Rock Creek WMA	Stream	State	Jasper	0	0	0	0	0	MSIM	MSIM	MSIM	MSIM
Rock River Access	Backwater	County	Sioux	0	0	0	0	0	0	MSIM	0	0
Ross WA	Pond	County	Appanoose	0	0	0	0	0	MSIM	0	0	0
Round Lake	Herb Wetland	State	Harrison	0	0	0	0	0	0	MSIM	0	0
Rush Lake _ Osceola County	Woodland	State	Osceola	0	0	0	0	0	0	MSIM	0	0
Rush Lake _ Palo Alto County	Stream	State	Palo Alto	0	0	0	0	MSIM	0	0	0	0
Sand Creek WMA	Cool Grass	State	Decatur	0	0	0	MSIM	0	0	0	0	0
Sandpiper Hills	Ag Land: Crop	State	Cerro Gordo	0	0	0	0	0	MSIM	0	0	0
Santee Prairie WPA	Ag Land: Crop	Federal	Dickinson	0	0	0	0	0	0	MSIM	0	0
Saylorville #1 - Madrid Pits	Herb Wetland	Federal	Boone	0	MSIM	0	0	0	0	0	0	0
Saylorville #2 - E57	Backwater	Federal	Boone	0	MSIM	0	0	0	0	0	0	0
Scott County Park	Warm Season Herbaceous Grass	County	Scott	0	0	0	0	0	MSIM	0	0	0
Sedan Bottoms WMA	Stream	State	Appanoose	0	0	0	0	0	MSIM	0	0	0
Shagbark Hills	Cool Grass	County	Woodbury	0	0	0	MSIM	0	0	0	0	0
Sherman Park	Savanna	County	Clinton	0	0	0	0	0	MSIM	0	0	0
Silver Lake	Woodland	State	Dickinson	0	0	0	0	0	0	MSIM	0	0
Skunk River WMA	Oxbow	State	Keokuk	0	0	0	0	MSIM	0	0	0	0
Slab Castle WA	Ag Land: Crop	County	Lucas	0	0	MSIM	0	0	0	0	0	0
Slip Bluff Park	Savanna	County	Decatur	0	0	MSIM	0	0	0	0	0	0
Sny Magill WMA	Shrubland	State	Clayton	0	MSIM	0	0	0	0	MSIM	MSIM	MSIM
Soap Creek WMA	Wet Forest / Wood	State	Davis	0	0	0	0	0	MSIM	0	0	0
Soldier Bend WMA	Oxbow	State	Harrison	0	0	0	0	0	0	0	MSIM	MSIM
South Skunk Access	Oxbow	State	Keokuk	0	0	0	0	MSIM	MSIM	0	0	0
South Twin Lake	Wet Forest / Wood	State	Calhoun	0	0	0	0	MSIM	0	0	0	0
Springbrook WMA	Wet Shrubland	State	Guthrie	0	0	0	0	MSIM	0	0	0	0
Stephens State Forest - Cedar Creek Unit	Shrubland	State	Lucas	0	0	MSIM	0	0	0	0	0	0
Stephens State Forest - Chariton Unit	Wet Forest / Wood	State	Lucas	0	0	MSIM	0	0	0	0	0	0
Stephens State Forest - Lucas Unit	Shallow Lake	State	Lucas	0	0	MSIM	0	0	0	0	0	0
Stephens State Forest - Woodburn Unit	Wet Forest / Wood	State	Clarke	0	0	MSIM	0	0	0	0	0	0
Stephens State Forest_Thousand Acres	Forest	State	Monroe	0	0	0	0	0	MSIM	0	0	0
Sunken Grove _ Leo Shimon Marsh	Creek	State	Pocahontas	0	0	0	0	MSIM	0	0	0	0
Swan Lake	Lake	County	Carroll	0	0	0	0	MSIM	0	0	0	0
Sweet Marsh WMA	River	State	Bremer	0	0	0	0	0	MSIM	MSIM	MSIM	MSIM
Syracuse WMA	Wet Shrubland	State	Clinton	0	0	0	0	0	MSIM	0	0	0
Thelman WA	Creek	County	Fayette	0	0	0	0	0	MSIM	0	0	0
Three Mile Lake	Woodland	State	Union	0	0	0	MSIM	0	0	0	0	0
Three Rivers WMA	Backwater	State	Harrison	0	0	0	0	0	0	MSIM	0	MSIM
Tomahawk Marsh WMA	Wet Forest / Wood	State	Sac	0	0	0	MSIM	0	0	0	0	0
Tubaugh WMA	Stream	State	Appanoose	0	0	0	0	0	MSIM	0	0	0
Turkey River WMA	River	State	Howard	0	0	0	0	0	MSIM	0	0	0
Turkey Run Wildlife Area	Forest	County	Jefferson	0	0	0	0	0	0	MSIM	0	0
Tuttle Lake WMA	Oxbow	State	Emmet	0	0	0	0	0	0	MSIM	0	0
Twin Ponds	Pond	County	Chickasaw	0	0	0	0	0	MSIM	0	0	0
Tyrone WMA	Ag Land: Crop	State	Monroe	0	0	0	0	0	MSIM	MSIM	MSIM	MSIM
Tyson Bend WMA	Shrubland	State	Harrison	0	0	0	0	0	0	0	MSIM	MSIM
Union Grove State Park	Lake	State	Tama	0	0	0	0	0	MSIM	0	0	0
Union Hills WPA	Savanna	Federal	Cerro Gordo	0	0	0	0	0	0	0	MSIM	MSIM
Union Slough NWR	On-stream Impoundment	Federal	Kossuth	0	0	0	0	0	0	MSIM	0	0
Upper Decatur Bend WMA	Savanna	State	Monona	0	0	0	0	0	0	MSIM	0	0
Upper Iowa River WMA	On-stream Impoundment	State	Winneshiek	0	0	0	0	0	MSIM	0	MSIM	MSIM
V & W Petersen WMA	Creek	State	Shelby	0	0	0	0	MSIM	0	0	0	0
Van Buren WMA	Forest	State	Van Buren	0	0	0	0	0	0	MSIM	0	0
Viking Lake State Park	Savanna	State	Montgomery	0	0	0	MSIM	0	0	0	0	0
Virgin Lake	Shallow Lake	State	Palo Alto	0	0	0	0	0	0	MSIM	MSIM	MSIM
Volga River State Park	Shrubland	State	Fayette	0	0	0	0	0	MSIM	0	0	0
Walnut Woods	River	State	Polk	0	MSIM	0	0	0	0	0	0	0
Wapello Bottoms WMA_Old Turtle Bend	Shallow Lake	State	Louisa	0	0	MSIM	0	0	0	0	0	0
Waterman Prairie WMA_Raper Tract	Savanna	State	Obrien	0	0	LIP	LIP	0	0	MSIM	MSIM	MSIM
Weise Slough	Wet Forest / Wood	State	Muscatine	0	0	MSIM	0	0	0	0	0	0
Welsh Lake WPA	Herb Wetland	Federal	Dickinson	0	0	0	0	0	0	MSIM	0	0
West Fork Wetlands	Oxbow	County	Palo Alto	0	0	0	0	0	0	MSIM	0	0
West Fork WMA_Weishaar Tract	River	State	Palo Alto	0	MSIM	0	0	0	0	MSIM	MSIM	MSIM
West Lake Park	On-stream Impoundment	County	Scott	0	0	MSIM	0	0	0	0	0	0
Whiterock	LIP Savanna	NGO	Guthrie	MSIM	0	0	0	0	0	0	0	0
Whitetail Flats WMA	Herb Wetland	State	Franklin	0	0	0	0	MSIM	0	0	0	0
Winegar Lake	Oxbow	County	Benton	0	0	0	MSIM	0	0	0	0	0
Wolf Creek Recreation Area	Stream	County	Grundy	0	0	0	0	0	MSIM	0	0	0
Wood Duck Marsh	Cool Grass	State	Winnebago	0	0	0	0	0	MSIM	MSIM	MSIM	MSIM
Yager Slough WPA	Ag Land: Crop	Federal	Dickinson	0	0	0	0	0	0	MSIM	0	0
Yellow Banks	Cool Grass	County	Polk	0	MSIM	0	0	0	0	0	0	0
Yellow River Unit_Yellow River State Forest	Creek	State	Allamakee	0	0	0	0	0	0	MSIM	0	0
Yellow Smoke Park	Woodland	County	Crawford	0	0	0	0	MSIM	0	0	0	0
