# Supplementary material for: Broad-scale predictions of herpetofauna occupancy and colonization in an agriculturally dominated landscape
Source: PLoS One. 2024 Oct 30;19(10):e0306655. doi: 10.1371/journal.pone.0306655 (PMC11524447; doi:10.1371/journal.pone.0306655)
Supplement: S2 Table — (XLSX) [file pone.0306655.s002.xlsx]

## Sheet: Sheet1
Covariate	Minimum	Maximum
Ag1kED	6.9431	1178.9
Ag1kIJI	8.4912	79.7697
Ag1kLPI	0.0086	67.0924
Ag1KPD	23.239	1255.22
Ag1KPLND	0.09	75.8032
Ag200ED	0	1436.31
Ag200IJI	0	1012.03
Ag200LPI	0	80.2194
Ag200PD	0	2509.32
Ag200PLND	0	80.5973
Ag500ED	0	1462.53
Ag500IJI	0	77.5537
Ag500LPI	0	62.412
Ag500PD	0	1635.26
Ag500PLND	0	65.1335
Grs1kED	35.5557	932.242
Grs1kIJI	14.9065	80.0967
Grs1kLPI	0.2043	55.6926
Grs1KPD	54.1178	1086.36
Grs1KPLND	1.1764	80.6664
Grs200ED	0	1482.62
Grs200IJI	0	1003.44
Grs200LPI	0	92.1644
Grs200PD	0	3015.69
Grs200PLND	0	92.2862
Grs500ED	5.3104	1322.83
Grs500IJI	3.7714	80.5759
Grs500LPI	0.0309	69.5427
Grs500PD	15.2833	1644.18
Grs500PLND	0.1421	94.937
Wod1kED	8.5381	746.424
Wod1kIJI	10.8245	81.518
Wod1kLPI	0.0169	98.3935
Wod1KPD	7.0037	712.451
Wod1KPLND	0.1736	98.4205
Wod200ED	0	1390.72
Wod200IJI	0	780.518
Wod200LPI	0	99.9928
Wod200PD	0	1161.88
Wod200PLND	0	99.9928
Wod500ED	0	945.629
Wod500IJI	0	84.2158
Wod500LPI	0	99.851
Wod500PD	0	723.411
Wod500PLND	0	99.851
Wtl1kED	0	543.048
Wtl1kIJI	0	84.0137
Wtl1kLPI	0	16.6077
Wtl1KPD	0	494.078
Wtl1kPLND	0	34.9385
Wtl200ED	0	1086.66
Wtl200IJI	0	403.476
Wtl200LPI	0	71.7092
Wtl200PD	0	1113.98
Wtl200PLND	0	73.6235
Wtl500ED	0	639.76
Wtl500IJI	0	88.4378
Wtl500LPI	0	34.5709
Wtl500PD	0	673.717
Wtl500PLND	0	49.1856
Wtr1kED	1.3561	313.532
Wtr1kIJI	21.1163	81.3935
Wtr1kLPI	0.004	49.4887
Wtr1KPD	0.696	492.486
Wtr1KPLND	0.0209	49.9486
Wtr200ED	0	589.696
Wtr200IJI	0	277.937
Wtr200LPI	0	55.9937
Wtr200PD	0	763.869
Wtr200PLND	0	56.008
Wtr500ED	0	323.09
Wtr500IJI	0	82.5884
Wtr500LPI	0	46.8743
Wtr500PD	0	462.321
Wtr500PLND	0	47.3259
