# Supplementary material for: Broad-scale predictions of herpetofauna occupancy and colonization in an agriculturally dominated landscape
Source: PLoS One. 2024 Oct 30;19(10):e0306655. doi: 10.1371/journal.pone.0306655 (PMC11524447; doi:10.1371/journal.pone.0306655)
Supplement: S3 Table — Dark blue colors show strong negative correlation and dark green colors show strong positive correlation. Variables with a Pearson correlation coefficient > 0.7 were not included within the same model. (XLSX) [file pone.0306655.s003.xlsx]

## Sheet: Sheet1
	Wtr200PLND	Wtl200PLND	Wod200PLND	Grs200PLND	Ag200PLND	Wtr200PD	Wtl200PD	Wod200PD	Grs200PD	Ag200PD	Wtr200LPI	Wtl200LPI	Wod200LPI	Grs200LPI	Ag200LPI	Wtr200ED	Wtl200ED	Wod200ED	Grs200ED	Ag200ED	Wtr200IJI	Wtl200IJI	Wod200IJI	Grs200IJI	Ag200IJI	Wtr500PLND	Wtl500PLND	Wod500PLND	Grs500PLND	Ag500PLND	Wtr500PD	Wtl500PD	Wod500PD	Grs500PD	Ag500PD	Wtr500LPI	Wtl500LPI	Wod500LPI	Grs500LPI	Ag500LPI	Wtr500ED	Wtl500ED	Wod500ED	Grs500ED	Ag500ED	Wtr500IJI	Wtl500IJI	Wod500IJI	Grs500IJI
Wtr200PLND	1	0.0688062	-0.168209	-0.0413383	-0.0253843	0.270148	0.102235	0.0698845	-0.00880731	-0.00276242	0.967281	0.06287	-0.180555	-0.0625492	-0.0645396	0.565434	0.11793	0.0448561	0.0232323	0.0693331	0.337338	0.065353	-0.0746279	-0.0619533	-0.0525245	0.468076	0.0777792	-0.175001	0.0122571	0.0202044	0.185673	0.0579673	0.147303	-0.0341274	-0.00166987	0.418999	0.0423175	-0.193719	-0.00082295	-0.0325851	0.329995	0.0803014	0.0198622	0.0423738	0.0470019	0.153801	0.00342765	0.0359463	0.136441
Wtl200PLND	0.0688062	1	-0.233531	-0.0900411	0.0801545	0.101106	0.345494	-0.0930515	0.095493	0.130321	0.047022	0.962931	-0.210954	-0.0967453	0.00450522	0.0916174	0.778173	-0.155397	-0.0159158	0.172396	0.098585	0.250175	-0.0567384	0.0594526	0.0822053	0.132705	0.847533	-0.236923	-0.07078	0.152619	0.103936	0.32643	-0.0808888	0.0297025	0.0167883	0.126236	0.863451	-0.209103	-0.0541838	0.128389	0.0665796	0.645363	-0.18995	0.0032537	0.121729	0.115356	0.0567865	0.14205	0.0614921
Wod200PLND	-0.168209	-0.233531	1	-0.774033	-0.624346	0.0915482	-0.27612	-0.2163	-0.041672	-0.280849	-0.166053	-0.19046	0.974356	-0.70325	-0.495937	-0.0317819	-0.294061	0.230557	-0.476127	-0.55255	-0.118969	-0.233282	0.136182	-0.0794643	-0.0982491	-0.0122284	-0.258508	0.888056	-0.690127	-0.646344	0.159832	-0.199923	-0.186628	-0.0308833	-0.213685	-0.0319944	-0.246436	0.860395	-0.647784	-0.526661	0.075592	-0.273267	0.339588	-0.501802	-0.560517	-0.232224	-0.154948	0.205441	0.193811
Grs200PLND	-0.0413383	-0.0900411	-0.774033	1	0.158467	-0.186116	0.0972542	0.300913	-0.174736	0.329712	-0.0170502	-0.111145	-0.758452	0.95485	0.0729924	-0.118712	-0.00235339	-0.0899082	0.433403	0.293522	0.0236389	0.108678	-0.111004	0.0596735	0.0187966	-0.12299	-0.0148576	-0.692715	0.850602	0.282055	-0.235284	0.0534237	0.213801	-0.152778	0.241619	-0.0892167	-0.02332	-0.672093	0.823326	0.184517	-0.179041	0.0478434	-0.213578	0.412658	0.308348	0.104672	0.0392085	-0.376458	-0.149424
Ag200PLND	-0.0253843	0.0801545	-0.624346	0.158467	1	-0.0682111	0.183217	0.02017	0.292913	0.0126714	-0.0368396	0.04507	-0.601971	0.100784	0.929316	-0.0308403	0.158563	-0.24733	0.315588	0.557665	0.0236408	0.174474	-0.0440374	0.0708835	0.162671	-0.0909443	0.0964214	-0.535102	0.145361	0.789566	-0.116763	0.13637	0.0296347	0.244609	0.0315196	-0.0835503	0.0870875	-0.511817	0.107282	0.710383	-0.102259	0.131468	-0.264729	0.333012	0.538262	0.138542	0.181447	-0.0168192	-0.292879
Wtr200PD	0.270148	0.101106	0.0915482	-0.186116	-0.0682111	1	0.378479	0.150794	0.122256	0.0510969	0.120626	0.0474355	0.048336	-0.207319	-0.101137	0.813256	0.269073	0.312695	0.0391053	0.073742	0.36177	0.178622	-0.00314527	-0.0512318	-0.0399695	0.183079	0.126909	0.0413193	-0.152271	-0.0350918	0.765784	0.343645	0.168222	0.0921164	0.024385	0.0533182	0.0446688	0.0107964	-0.162854	-0.0565852	0.582603	0.25433	0.243792	0.000384548	0.0235736	0.0971111	0.140135	0.208413	0.187938
Wtl200PD	0.102235	0.345494	-0.27612	0.0972542	0.183217	0.378479	1	0.0923566	0.179585	0.187693	0.0212447	0.192565	-0.273891	0.0438451	0.098456	0.368273	0.694644	-0.0502209	0.170424	0.267761	0.193027	0.506021	0.0789258	0.142756	0.174206	0.0823878	0.399673	-0.276991	0.116663	0.165017	0.332706	0.757383	0.0820272	0.123911	0.150276	0.0341545	0.266125	-0.264095	0.122998	0.100633	0.256547	0.677001	-0.061753	0.22212	0.269705	0.216366	0.218752	0.145444	0.105434
Wod200PD	0.0698845	-0.0930515	-0.2163	0.300913	0.02017	0.150794	0.0923566	1	0.203296	0.453894	0.0441658	-0.108214	-0.29984	0.210025	-0.0346747	0.173791	-0.0180392	0.584375	0.466085	0.223313	0.130225	0.0549165	0.108466	0.0779943	0.0546982	0.0161332	-0.103657	-0.173266	0.265849	0.00737678	0.058435	0.0733922	0.779398	0.186191	0.390555	-0.00424942	-0.121327	-0.260649	0.112173	-0.0646922	0.0681926	-0.0253663	0.510058	0.429926	0.207813	0.185589	0.116021	-0.17279	0.0730855
Grs200PD	-0.00880731	0.095493	-0.041672	-0.174736	0.292913	0.122256	0.179585	0.203296	1	0.265469	-0.0237163	0.0789221	-0.0851643	-0.295709	0.226397	0.0657029	0.138014	0.45084	0.461072	0.350227	0.172828	0.135198	0.203719	0.121449	0.150246	0.00626326	0.0197475	-0.0887763	-0.086834	0.23628	0.0489714	0.0993698	0.190341	0.825273	0.268553	0.0246256	0.0332708	-0.134778	-0.209484	0.18346	-0.0788104	0.0461505	0.40851	0.47513	0.342016	0.126051	0.0821053	-0.103046	-0.129411
Ag200PD	-0.00276242	0.130321	-0.280849	0.329712	0.0126714	0.0510969	0.187693	0.453894	0.265469	1	-0.00540011	0.121377	-0.316792	0.220192	-0.165564	0.0864363	0.202125	0.450153	0.546336	0.597133	0.112241	0.132477	0.0118178	0.0595926	0.0692998	-0.0760604	0.0735277	-0.260956	0.329353	0.0715072	-0.021196	0.124598	0.397491	0.205026	0.840444	-0.0654566	0.0709359	-0.299898	0.194315	-0.0479281	-0.0331939	0.132371	0.343273	0.5019	0.542438	0.134469	0.0924922	-0.0265795	-0.0394688
Wtr200LPI	0.967281	0.047022	-0.166053	-0.0170502	-0.0368396	0.120626	0.0212447	0.0441658	-0.0237163	-0.00540011	1	0.0544694	-0.173263	-0.0382428	-0.0693729	0.40239	0.0637258	0.00838304	0.0237312	0.0469989	0.271497	0.024725	-0.0728432	-0.0672271	-0.06099	0.43663	0.044684	-0.175842	0.0391026	0.0204677	0.0834109	-0.00658637	0.123548	-0.0521726	-0.000468563	0.429141	0.0333725	-0.1928	0.0238773	-0.041994	0.211128	0.0247665	-0.00972937	0.0443157	0.0327114	0.131293	-0.0410653	-0.00344224	0.116567
Wtl200LPI	0.06287	0.962931	-0.19046	-0.111145	0.04507	0.0474355	0.192565	-0.108214	0.0789221	0.121377	0.0544694	1	-0.168563	-0.108335	-0.0176631	0.0411736	0.675193	-0.137834	-0.0466932	0.137167	0.0942085	0.161868	-0.0619945	0.0292542	0.0440396	0.15241	0.757564	-0.197354	-0.0982456	0.135522	0.0510922	0.216134	-0.101648	0.00632361	-0.0131129	0.158251	0.828623	-0.171684	-0.0792284	0.127982	0.0285957	0.514278	-0.176904	-0.0496548	0.0668389	0.0895791	0.0250458	0.134673	0.0717093
Wod200LPI	-0.180555	-0.210954	0.974356	-0.758452	-0.601971	0.048336	-0.273891	-0.29984	-0.0851643	-0.316792	-0.173263	-0.168563	1	-0.67828	-0.469411	-0.0803128	-0.277976	0.133705	-0.511022	-0.558702	-0.154648	-0.245581	0.0921826	-0.10359	-0.123165	-0.0100415	-0.230548	0.850317	-0.671489	-0.611781	0.136821	-0.190017	-0.239555	-0.0606899	-0.248553	-0.0220599	-0.216953	0.85597	-0.610993	-0.487977	0.0632411	-0.249996	0.248672	-0.527304	-0.562035	-0.253283	-0.159871	0.199182	0.162991
Grs200LPI	-0.0625492	-0.0967453	-0.70325	0.95485	0.100784	-0.207319	0.0438451	0.210025	-0.295709	0.220192	-0.0382428	-0.108335	-0.67828	1	0.037202	-0.155105	-0.0339463	-0.177641	0.289226	0.181296	-0.0267991	0.0708454	-0.133043	0.0322284	-0.00251584	-0.105073	-0.0145292	-0.618452	0.787136	0.220776	-0.223676	0.0304302	0.137798	-0.227536	0.14185	-0.07383	-0.0150466	-0.585388	0.822448	0.150009	-0.160598	0.0324461	-0.271032	0.279871	0.206708	0.0696767	0.0105422	-0.357516	-0.15418
Ag200LPI	-0.0645396	0.00450522	-0.495937	0.0729924	0.929316	-0.101137	0.098456	-0.0346747	0.226397	-0.165564	-0.0693729	-0.0176631	-0.469411	0.037202	1	-0.0705305	0.0497249	-0.263567	0.19453	0.382645	-0.054756	0.119823	-0.0592369	-0.00511516	0.0697331	-0.0847104	0.0214847	-0.408236	0.0789576	0.670307	-0.122941	0.0740345	-0.0063576	0.199422	-0.0945034	-0.08343	0.0132445	-0.391161	0.0570181	0.675485	-0.0995689	0.047173	-0.24517	0.21099	0.373377	0.0740014	0.131384	-0.00483953	-0.272069
Wtr200ED	0.565434	0.0916174	-0.0317819	-0.118712	-0.0308403	0.813256	0.368273	0.173791	0.0657029	0.0864363	0.40239	0.0411736	-0.0803128	-0.155105	-0.0705305	1	0.250786	0.235459	0.0441974	0.142642	0.385817	0.209928	-0.0141008	-0.0690315	-0.0581288	0.284828	0.133283	-0.0394076	-0.0776356	-0.0409302	0.594162	0.278957	0.188224	0.0631107	0.0622959	0.13262	0.0507199	-0.0692538	-0.104574	-0.0726811	0.627014	0.226439	0.198729	0.0327039	0.0800241	0.15618	0.164649	0.185091	0.190106
Wtl200ED	0.11793	0.778173	-0.294061	-0.00235339	0.158563	0.269073	0.694644	-0.0180392	0.138014	0.202125	0.0637258	0.675193	-0.277976	-0.0339463	0.0497249	0.250786	1	-0.138171	0.117505	0.32419	0.184613	0.247159	-0.0373236	-0.00130102	0.0143225	0.146553	0.637808	-0.301206	0.0186579	0.223146	0.211181	0.53361	-0.0150646	0.0491275	0.0806464	0.122195	0.629537	-0.271794	0.0392954	0.176993	0.164924	0.77198	-0.185328	0.100935	0.222079	0.162058	0.110425	0.115476	0.0594602
Wod200ED	0.0448561	-0.155397	0.230557	-0.0899082	-0.24733	0.312695	-0.0502209	0.584375	0.45084	0.450153	0.00838304	-0.137834	0.133705	-0.177641	-0.263567	0.235459	-0.138171	1	0.43982	0.116182	0.189283	-0.0367989	-0.164065	-0.202079	-0.15809	0.0636086	-0.170309	0.180022	-0.0595963	-0.225653	0.218175	-0.0520182	0.509797	0.362413	0.42286	0.0264874	-0.176927	0.0649003	-0.193683	-0.256656	0.128032	-0.149705	0.772998	0.263906	0.0285274	0.125137	0.0611633	-0.109896	0.137553
Grs200ED	0.0232323	-0.0159158	-0.476127	0.433403	0.315588	0.0391053	0.170424	0.466085	0.461072	0.546336	0.0237312	-0.0466932	-0.511022	0.289226	0.19453	0.0441974	0.117505	0.43982	1	0.762776	0.193429	0.0522046	-0.297993	-0.306177	-0.274663	-0.0388037	-0.0312503	-0.422792	0.378898	0.320836	-0.0423272	0.0995215	0.353697	0.356322	0.453062	-0.0199888	-0.0289587	-0.468931	0.242393	0.2149	-0.0927281	0.0651407	0.167134	0.724872	0.545056	0.162787	0.077425	-0.258185	-0.201316
Ag200ED	0.0693331	0.172396	-0.55255	0.293522	0.557665	0.073742	0.267761	0.223313	0.350227	0.597133	0.0469989	0.137167	-0.558702	0.181296	0.382645	0.142642	0.32419	0.116182	0.762776	1	0.1605	0.154611	-0.223649	-0.264867	-0.220005	-0.0777671	0.146071	-0.490454	0.291103	0.501816	-0.00872681	0.229941	0.204143	0.266833	0.506348	-0.0801254	0.148725	-0.489638	0.185097	0.380894	-0.0137891	0.251285	-0.0552473	0.581711	0.773006	0.175712	0.151238	-0.0134951	-0.267588
Wtr200IJI	0.337338	0.098585	-0.118969	0.0236389	0.0236408	0.36177	0.193027	0.130225	0.172828	0.112241	0.271497	0.0942085	-0.154648	-0.0267991	-0.054756	0.385817	0.184613	0.189283	0.193429	0.1605	1	0.155506	-0.085432	-0.0172087	-0.0571772	0.215542	0.0794101	-0.147217	0.0545402	0.048578	0.293625	0.147088	0.154173	0.0640533	0.0715031	0.162378	0.0752138	-0.176993	0.0385323	0.00280348	0.317149	0.1464	0.0768593	0.143486	0.0850256	0.382626	0.116312	0.0398568	0.120918
Wtl200IJI	0.065353	0.250175	-0.233282	0.108678	0.174474	0.178622	0.506021	0.0549165	0.135198	0.132477	0.024725	0.161868	-0.245581	0.0708454	0.119823	0.209928	0.247159	-0.0367989	0.0522046	0.154611	0.155506	1	0.113699	0.304963	0.355852	0.0557019	0.359007	-0.245828	0.0942677	0.172464	0.175694	0.474951	0.0204741	0.133029	0.0762576	0.0310023	0.185744	-0.234978	0.092746	0.130011	0.131879	0.424949	-0.0227335	0.158256	0.215297	0.157621	0.392889	0.0758334	0.0250793
Wod200IJI	-0.0746279	-0.0567384	0.136182	-0.111004	-0.0440374	-0.00314527	0.0789258	0.108466	0.203719	0.0118178	-0.0728432	-0.0619945	0.0921826	-0.133043	-0.0592369	-0.0141008	-0.0373236	-0.164065	-0.297993	-0.223649	-0.085432	0.113699	1	0.733606	0.528388	-0.110878	-0.0782953	0.137202	-0.0701414	-0.0877491	-0.0168066	0.0191861	0.0629151	0.228204	0.0185008	-0.101062	-0.0764362	0.112976	-0.114395	-0.108716	-0.069873	-0.0595126	0.255923	0.0330469	-0.0300924	-0.0609241	0.0454648	0.0561976	0.0504463
Grs200IJI	-0.0619533	0.0594526	-0.0794643	0.0596735	0.0708835	-0.0512318	0.142756	0.0779943	0.121449	0.0595926	-0.0672271	0.0292542	-0.10359	0.0322284	-0.00511516	-0.0690315	-0.00130102	-0.202079	-0.306177	-0.264867	-0.0172087	0.304963	0.733606	1	0.856776	-0.0991214	0.0693278	-0.0810014	0.0518137	0.102006	-0.0415391	0.0705694	0.0363029	0.106171	0.00393478	-0.0816455	0.0011865	-0.0837467	0.0214685	0.0436176	-0.0783102	0.0353142	0.0756693	0.0914455	0.0275623	-0.054432	0.0461434	-0.00264331	0.0487656
Ag200IJI	-0.0525245	0.0822053	-0.0982491	0.0187966	0.162671	-0.0399695	0.174206	0.0546982	0.150246	0.0692998	-0.06099	0.0440396	-0.123165	-0.00251584	0.0697331	-0.0581288	0.0143225	-0.15809	-0.274663	-0.220005	-0.0571772	0.355852	0.528388	0.856776	1	-0.0825473	0.117078	-0.0937849	0.00674565	0.163838	-0.0280035	0.138327	0.0234818	0.147959	0.067642	-0.0677751	0.0328443	-0.0971371	-0.00290951	0.0922234	-0.0635001	0.0855096	0.0462419	0.0909313	0.14529	-0.0558296	0.0420169	0.039067	-0.0112078
Wtr500PLND	0.468076	0.132705	-0.0122284	-0.12299	-0.0909443	0.183079	0.0823878	0.0161332	0.00626326	-0.0760604	0.43663	0.15241	-0.0100415	-0.105073	-0.0847104	0.284828	0.146553	0.0636086	-0.0388037	-0.0777671	0.215542	0.0557019	-0.110878	-0.0991214	-0.0825473	1	0.102353	-0.155259	-0.17558	-0.0683101	0.182746	0.151148	0.0343222	-0.0686699	-0.162432	0.949026	0.072619	-0.160172	-0.12003	0.0124935	0.483265	0.180549	-0.0239807	-0.14226	-0.133977	0.212653	0.0298533	0.134328	0.232311
Wtl500PLND	0.0777792	0.847533	-0.258508	-0.0148576	0.0964214	0.126909	0.399673	-0.103657	0.0197475	0.0735277	0.044684	0.757564	-0.230548	-0.0145292	0.0214847	0.133283	0.637808	-0.170309	-0.0312503	0.146071	0.0794101	0.359007	-0.0782953	0.0693278	0.117078	0.102353	1	-0.277279	-0.0425775	0.151903	0.220661	0.490763	-0.0787086	0.00474178	0.0131478	0.0580894	0.91833	-0.243631	-0.0170531	0.115067	0.213174	0.791785	-0.207282	0.0046422	0.153019	0.125386	0.102832	0.118512	0.0690981
Wod500PLND	-0.175001	-0.236923	0.888056	-0.692715	-0.535102	0.0413193	-0.276991	-0.173266	-0.0887763	-0.260956	-0.175842	-0.197354	0.850317	-0.618452	-0.408236	-0.0394076	-0.301206	0.180022	-0.422792	-0.490454	-0.147217	-0.245828	0.137202	-0.0810014	-0.0937849	-0.155259	-0.277279	1	-0.634518	-0.709308	0.106284	-0.26604	-0.231776	-0.0407095	-0.215167	-0.169494	-0.254624	0.957388	-0.673661	-0.5698	-0.00230351	-0.3238	0.331142	-0.53825	-0.572452	-0.310268	-0.157548	0.238793	0.143235
Grs500PLND	0.0122571	-0.07078	-0.690127	0.850602	0.145361	-0.152271	0.116663	0.265849	-0.086834	0.329353	0.0391026	-0.0982456	-0.671489	0.787136	0.0789576	-0.0776356	0.0186579	-0.0595963	0.378898	0.291103	0.0545402	0.0942677	-0.0701414	0.0518137	0.00674565	-0.17558	-0.0425775	-0.734518	1	0.208161	-0.216529	0.0570297	0.30973	-0.101952	0.367488	-0.141016	-0.0619317	-0.720323	0.913087	0.0885397	-0.182144	0.0220856	-0.136331	0.528323	0.386279	0.188414	0.0438391	-0.400605	-0.139827
Ag500PLND	0.0202044	0.152619	-0.646344	0.282055	0.789566	-0.0350918	0.165017	0.00737678	0.23628	0.0715072	0.0204677	0.135522	-0.611781	0.220776	0.670307	-0.0409302	0.223146	-0.225653	0.320836	0.501816	0.048578	0.172464	-0.0877491	0.102006	0.163838	-0.0683101	0.151903	-0.709308	0.208161	1	-0.111874	0.157464	0.0278991	0.207006	0.00380763	-0.0398893	0.176467	-0.651176	0.18081	0.867059	-0.110268	0.187431	-0.360051	0.371727	0.560374	0.138093	0.157904	-0.0816248	-0.279148
Wtr500PD	0.185673	0.103936	0.159832	-0.235284	-0.116763	0.765784	0.332706	0.058435	0.0489714	-0.021196	0.0834109	0.0510922	0.136821	-0.223676	-0.122941	0.594162	0.211181	0.218175	-0.0423272	-0.00872681	0.293625	0.175694	-0.0168066	-0.0415391	-0.0280035	0.182746	0.220661	0.106284	-0.216529	-0.111874	1	0.488617	0.128283	0.0897892	0.0213299	0.0298462	0.102206	0.0782277	-0.204934	-0.122842	0.780666	0.394003	0.252227	-0.0110732	0.0190266	0.0977029	0.178417	0.301169	0.237
Wtl500PD	0.0579673	0.32643	-0.199923	0.0534237	0.13637	0.343645	0.757383	0.0733922	0.0993698	0.124598	-0.00658637	0.216134	-0.190017	0.0304302	0.0740345	0.278957	0.53361	-0.0520182	0.0995215	0.229941	0.147088	0.474951	0.0191861	0.0705694	0.138327	0.151148	0.490763	-0.26604	0.0570297	0.157464	0.488617	1	0.116071	0.114759	0.145878	0.0662087	0.302094	-0.252752	0.0664727	0.110029	0.468128	0.836071	-0.0614303	0.195131	0.329992	0.184657	0.243578	0.17024	0.113865
Wod500PD	0.147303	-0.0808888	-0.186628	0.213801	0.0296347	0.168222	0.0820272	0.779398	0.190341	0.397492	0.123548	-0.101648	-0.239555	0.137798	-0.0063576	0.188224	-0.0150646	0.509797	0.353696	0.204143	0.154174	0.0204741	0.062915	0.0363029	0.0234818	0.0343222	-0.0787086	-0.231776	0.30973	0.0278991	0.128283	0.116071	1	0.241569	0.469828	-0.00181971	-0.11501	-0.333752	0.153134	-0.0699101	0.127222	0.0131337	0.603737	0.515552	0.307721	0.267635	0.117827	-0.154576	0.0977389
Grs500PD	-0.0341274	0.0297025	-0.0308833	-0.152778	0.244609	0.0921164	0.123911	0.186191	0.825273	0.205026	-0.0521726	0.00632361	-0.0606899	-0.227536	0.199422	0.0631107	0.0491275	0.362413	0.356322	0.266833	0.0640533	0.133029	0.228204	0.106171	0.147959	-0.0686699	0.00474179	-0.0407095	-0.101952	0.207006	0.0897892	0.114759	0.241569	1	0.309813	-0.0799268	-0.00216626	-0.0972994	-0.225965	0.167271	-0.000452271	0.049331	0.498044	0.561282	0.421889	0.126747	0.108544	-0.0617623	-0.204796
Ag500PD	-0.00166987	0.0167883	-0.213685	0.241619	0.0315196	0.024385	0.150276	0.390555	0.268553	0.840444	-0.000468563	-0.0131129	-0.248553	0.14185	-0.0945034	0.0622959	0.0806464	0.42286	0.453062	0.506348	0.0715031	0.0762576	0.0185008	0.00393478	0.067642	-0.162432	0.0131478	-0.215167	0.367488	0.00380763	0.02133	0.145878	0.469828	0.309813	1	-0.161713	-0.0196134	-0.272327	0.206768	-0.125277	-0.00521875	0.0859456	0.443877	0.620369	0.662356	0.183184	0.0766459	-0.00209733	-0.0721149
Wtr500LPI	0.418999	0.126236	-0.0319944	-0.0892167	-0.0835503	0.0533182	0.0341545	-0.00424942	0.0246256	-0.0654566	0.429141	0.158251	-0.0220599	-0.07383	-0.08343	0.13262	0.122195	0.0264874	-0.0199888	-0.0801254	0.162378	0.0310023	-0.101062	-0.0816455	-0.0677751	0.949026	0.0580894	-0.169494	-0.141016	-0.0398893	0.0298462	0.0662087	-0.00181971	-0.0799268	-0.161713	1	0.0697847	-0.164926	-0.0879268	0.0290103	0.271072	0.106183	-0.0748529	-0.134023	-0.142191	0.207414	0.00595704	0.0851503	0.210264
Wtl500LPI	0.0423175	0.863451	-0.246436	-0.02332	0.0870875	0.0446688	0.266125	-0.121327	0.0332708	0.0709359	0.0333725	0.828623	-0.216953	-0.0150466	0.0132445	0.0507199	0.629537	-0.176927	-0.0289587	0.148725	0.0752138	0.185744	-0.0764362	0.0011865	0.0328443	0.072619	0.91833	-0.254624	-0.0619317	0.176467	0.102206	0.302094	-0.11501	-0.00216626	-0.0196134	0.0697847	1	-0.213588	-0.032103	0.15679	0.0850287	0.634657	-0.221082	-0.0407514	0.0968646	0.108442	0.0392894	0.0736669	0.0905207
Wod500LPI	-0.193719	-0.209103	0.860395	-0.672093	-0.511817	0.0107964	-0.264095	-0.260649	-0.134778	-0.299898	-0.1928	-0.171684	0.85597	-0.585388	-0.391161	-0.0692538	-0.271794	0.0649003	-0.468931	-0.489638	-0.176993	-0.234978	0.112976	-0.0837467	-0.0971371	-0.160172	-0.243631	0.957388	-0.720323	-0.651176	0.0782277	-0.252752	-0.333753	-0.0972995	-0.272327	-0.164926	-0.213588	1	-0.634701	-0.505756	-0.0295715	-0.293236	0.178481	-0.587965	-0.569488	-0.359576	-0.165652	0.227981	0.0818481
Grs500LPI	-0.00082295	-0.0541838	-0.647784	0.823326	0.107282	-0.162854	0.122998	0.112173	-0.209484	0.194315	0.0238773	-0.0792284	-0.610993	0.822448	0.0570181	-0.104574	0.0392954	-0.193683	0.242393	0.185097	0.0385323	0.092746	-0.114395	0.0214685	-0.00290951	-0.12003	-0.0170531	-0.673661	0.913087	0.18081	-0.204934	0.0664727	0.153134	-0.225965	0.206768	-0.0879268	-0.032103	-0.634701	1	0.0973003	-0.160228	0.0481838	-0.284316	0.335885	0.256029	0.127309	0.0258967	-0.375947	-0.172312
Ag500LPI	-0.0325851	0.128389	-0.526661	0.184517	0.710383	-0.0565852	0.100633	-0.0646922	0.18346	-0.0479281	-0.041994	0.127982	-0.487977	0.150009	0.675485	-0.0726811	0.176993	-0.256656	0.2149	0.380894	0.00280348	0.130011	-0.108716	0.0436176	0.0922234	0.0124935	0.115067	-0.5698	0.0885397	0.867059	-0.122842	0.110029	-0.0699101	0.167271	-0.125277	0.0290103	0.15679	-0.505756	0.0973003	1	-0.0810963	0.135806	-0.384564	0.21469	0.392244	0.0850806	0.0842861	-0.0231605	-0.243523
Wtr500ED	0.329995	0.0665796	0.075592	-0.179041	-0.102259	0.582603	0.256547	0.0681926	-0.0788104	-0.0331939	0.211128	0.0285957	0.0632411	-0.160598	-0.0995689	0.627014	0.164924	0.128032	-0.0927281	-0.0137891	0.317149	0.131879	-0.069873	-0.0783102	-0.0635001	0.483265	0.213174	-0.00230351	-0.182144	-0.110268	0.780666	0.468128	0.127222	-0.000452271	-0.00521875	0.271072	0.0850287	-0.0295715	-0.160228	-0.0810963	1	0.408078	0.155568	-0.065523	0.0280284	0.153752	0.160213	0.334346	0.253977
Wtl500ED	0.0803014	0.645363	-0.273267	0.0478434	0.131468	0.25433	0.677001	-0.0253663	0.0461505	0.132371	0.0247665	0.514278	-0.249996	0.0324461	0.047173	0.226439	0.77198	-0.149705	0.0651407	0.251285	0.1464	0.424949	-0.0595126	0.0353142	0.0855096	0.180549	0.791785	-0.3238	0.0220856	0.187431	0.394003	0.836071	0.0131337	0.049331	0.0859456	0.106183	0.634657	-0.293236	0.0481838	0.135806	0.408078	1	-0.180028	0.108661	0.277312	0.155361	0.180443	0.142443	0.0964075
Wod500ED	0.0198622	-0.18995	0.339588	-0.213578	-0.264729	0.243792	-0.061753	0.510058	0.40851	0.343273	-0.00972937	-0.176904	0.248672	-0.271032	-0.24517	0.198729	-0.185328	0.772998	0.167134	-0.0552473	0.0768593	-0.0227335	0.255923	0.0756693	0.0462419	-0.0239807	-0.207282	0.331142	-0.136331	-0.360051	0.252227	-0.0614303	0.603737	0.498044	0.443877	-0.0748529	-0.221082	0.178481	-0.284316	-0.384564	0.155568	-0.180028	1	0.271337	-0.00814876	0.106512	0.0704511	-0.0532521	0.15915
Grs500ED	0.0423738	0.0032537	-0.501802	0.412658	0.333012	0.000384548	0.22212	0.429926	0.47513	0.5019	0.0443157	-0.0496548	-0.527304	0.279871	0.21099	0.0327039	0.100935	0.263906	0.724872	0.581711	0.143486	0.158256	0.0330469	0.0914455	0.0909313	-0.14226	0.0046422	-0.53825	0.528323	0.371727	-0.0110732	0.195131	0.515552	0.561282	0.620369	-0.134023	-0.0407514	-0.587965	0.335885	0.21469	-0.065523	0.108661	0.271337	1	0.766245	0.231827	0.0876482	-0.257219	-0.276032
Ag500ED	0.0470019	0.121729	-0.560517	0.308348	0.538262	0.0235736	0.269705	0.207813	0.342016	0.542438	0.0327114	0.0668389	-0.562035	0.206708	0.373377	0.0800241	0.222079	0.0285274	0.545056	0.773006	0.0850256	0.215297	-0.0300924	0.0275623	0.14529	-0.133977	0.153019	-0.572452	0.386279	0.560374	0.0190266	0.329992	0.307721	0.421889	0.662356	-0.142191	0.0968646	-0.569488	0.256029	0.392244	0.0280284	0.277312	-0.00814876	0.766245	1	0.194422	0.121176	0.0192065	-0.345649
Wtr500IJI	0.153801	0.115356	-0.232224	0.104672	0.138542	0.0971111	0.216366	0.185589	0.126051	0.134469	0.131293	0.0895791	-0.253283	0.0696767	0.0740014	0.15618	0.162058	0.125137	0.162787	0.175712	0.382626	0.157621	-0.0609241	-0.054432	-0.0558296	0.212653	0.125386	-0.310268	0.188414	0.138093	0.0977029	0.184657	0.267635	0.126747	0.183184	0.207414	0.108442	-0.359576	0.127309	0.0850806	0.153752	0.155361	0.106512	0.231827	0.194422	1	0.322047	0.0817218	0.21783
Wtl500IJI	0.00342765	0.0567865	-0.154948	0.0392085	0.181447	0.140135	0.218752	0.116021	0.0821053	0.0924922	-0.0410653	0.0250458	-0.159871	0.0105422	0.131384	0.164649	0.110425	0.0611633	0.077425	0.151238	0.116312	0.392889	0.0454648	0.0461434	0.0420169	0.0298533	0.102832	-0.157548	0.0438391	0.157904	0.178417	0.243578	0.117827	0.108544	0.0766459	0.00595704	0.0392894	-0.165652	0.0258967	0.0842861	0.160213	0.180443	0.0704511	0.0876482	0.121176	0.322047	1	0.209979	0.123272
Wod500IJI	0.0359463	0.14205	0.205441	-0.376458	-0.0168192	0.208413	0.145444	-0.17279	-0.103046	-0.0265795	-0.00344224	0.134673	0.199182	-0.357516	-0.00483953	0.185091	0.115476	-0.109896	-0.258185	-0.0134951	0.0398568	0.0758334	0.0561976	-0.00264331	0.039067	0.134328	0.118512	0.238793	-0.400605	-0.0816248	0.301169	0.17024	-0.154576	-0.0617623	-0.00209733	0.0851503	0.0736669	0.227981	-0.375947	-0.0231605	0.334346	0.142443	-0.0532521	-0.257219	0.0192065	0.0817218	0.209979	1	0.290012
Grs500IJI	0.136441	0.0614921	0.193811	-0.149424	-0.292879	0.187938	0.105434	0.0730855	-0.129411	-0.0394688	0.116567	0.0717093	0.162991	-0.15418	-0.272069	0.190106	0.0594602	0.137553	-0.201316	-0.267588	0.120918	0.0250793	0.0504463	0.0487656	-0.0112078	0.232311	0.0690981	0.143235	-0.139827	-0.279148	0.237	0.113865	0.0977389	-0.204796	-0.0721149	0.210264	0.0905207	0.0818481	-0.172312	-0.243523	0.253977	0.0964075	0.15915	-0.276032	-0.345649	0.21783	0.123272	0.290012	1
Ag500IJI	0.0611098	0.127016	0.368643	-0.454907	-0.183296	0.264381	0.111497	-0.0179901	0.066281	-0.152829	0.00507479	0.114943	0.33626	-0.426827	-0.144542	0.234016	0.106302	0.130542	-0.293568	-0.193979	0.0928299	0.113325	0.163923	0.00791973	0.0231382	0.277831	0.182049	0.340566	-0.499479	-0.24416	0.383751	0.222491	0.00945875	0.0860928	-0.15018	0.200719	0.147246	0.303652	-0.475639	-0.189446	0.409352	0.216337	0.245008	-0.353293	-0.234047	0.156649	0.205161	0.505809	0.430798
Wtr1KPLND	0.20871	0.100731	0.073956	-0.125744	-0.11833	0.166376	0.101162	0.00806103	0.022401	-0.0731192	0.177937	0.12173	0.0562228	-0.109387	-0.0942036	0.197574	0.129067	0.0790648	-0.0466061	-0.106792	0.103537	0.0271527	-0.0787451	-0.0774321	-0.0659944	0.799376	0.0668514	-0.0402422	-0.198696	-0.135394	0.182686	0.167162	-0.0249793	-0.0566427	-0.172637	0.735532	0.0468657	-0.0515513	-0.141084	-0.0246749	0.385887	0.151919	0.0117293	-0.166072	-0.194098	0.118768	0.0234139	0.123759	0.215441
Wtl1kPLND	0.102329	0.61702	-0.184899	-0.0071423	0.0513199	0.254908	0.438786	-0.0505595	-0.0558081	0.0121712	0.0367753	0.512531	-0.168753	0.0026083	-0.000825583	0.239144	0.532593	-0.108861	-0.0615986	0.095699	0.0860912	0.383003	-0.076801	0.0420829	0.0890387	0.155471	0.855464	-0.217996	-0.0643233	0.101091	0.347542	0.577609	-0.0322203	-0.0335552	-0.0366847	0.0712404	0.678828	-0.19659	-0.0208365	0.057031	0.348108	0.800222	-0.143908	-0.0463927	0.103836	0.120535	0.158478	0.107274	0.0723851
Wod1KPLND	-0.183974	-0.179491	0.754858	-0.595157	-0.4692	0.0125765	-0.199578	-0.155231	-0.11205	-0.222706	-0.190372	-0.163226	0.721182	-0.532035	-0.356188	-0.0510196	-0.216611	0.121977	-0.374697	-0.423316	-0.136346	-0.220431	0.116609	-0.0747539	-0.0971323	-0.198893	-0.209757	0.928335	-0.653088	-0.689833	0.0840811	-0.212019	-0.210591	-0.0447708	-0.169245	-0.207568	-0.19761	0.871437	-0.597181	-0.54754	-0.0219141	-0.239624	0.285129	-0.487133	-0.517888	-0.270679	-0.116989	0.2375	0.135383
Grs1KPLND	-0.0112849	-0.117741	-0.457267	0.64649	0.040864	-0.105263	0.00861085	0.277186	-0.0608268	0.342174	0.00613241	-0.13193	-0.44584	0.606363	-0.00562446	-0.0491355	-0.0701107	0.0674331	0.267452	0.187144	0.0555559	0.0145698	-0.0182663	0.0659416	0.00237819	-0.197325	-0.127976	-0.522755	0.853099	0.05266	-0.1698	-0.0483894	0.355404	-0.0630107	0.416911	-0.180159	-0.140311	-0.528706	0.736282	-0.0601013	-0.149933	-0.0914392	0.0482228	0.465963	0.302742	0.178785	-0.0463419	-0.350224	-0.082971
Ag1KPLND	0.122148	0.172612	-0.601367	0.317595	0.598429	-0.0624907	0.141395	-0.00543764	0.193142	0.0486771	0.144185	0.158948	-0.563691	0.257882	0.490709	-0.04075	0.217947	-0.219415	0.312733	0.422967	0.0666008	0.172481	-0.0921149	0.0551317	0.122877	0.0315568	0.180314	-0.708657	0.271136	0.865687	-0.129242	0.131797	-3.73074e-05	0.134143	-0.0277418	0.0772452	0.225372	-0.628372	0.26292	0.738934	-0.101615	0.184946	-0.382726	0.333097	0.479789	0.114582	0.123041	-0.13168	-0.232002
Wtr1KPD	0.118513	0.113318	0.156881	-0.203794	-0.126195	0.602812	0.343233	0.0743377	-0.0559502	-0.0183339	0.030872	0.0566637	0.131496	-0.191948	-0.119614	0.461643	0.217765	0.138813	-0.0566697	-0.0080128	0.213624	0.146064	-0.0283667	-0.0612049	-0.0471147	0.172553	0.246528	0.1314	-0.205186	-0.168078	0.870872	0.528612	0.126672	-0.00446726	0.0143703	0.0400515	0.0920995	0.106154	-0.178756	-0.153577	0.691613	0.44628	0.183432	-0.0416763	-0.0098357	0.0930275	0.164328	0.293618	0.19248
Wtl1KPD	0.0344118	0.345103	-0.14681	0.00357909	0.106778	0.361346	0.669313	0.00289634	0.00571723	0.0307966	-0.032866	0.241838	-0.126592	-0.00368113	0.0696102	0.268006	0.501797	-0.107024	-0.0096484	0.141161	0.0824414	0.453149	0.0127502	0.0668152	0.131027	0.139695	0.498306	-0.208006	0.0077669	0.11173	0.498834	0.885088	0.0551447	0.0192412	0.0464782	0.0541288	0.307124	-0.186998	0.030658	0.0745167	0.4407	0.780764	-0.108062	0.062224	0.220099	0.169448	0.291589	0.214919	0.162198
Wod1KPD	0.0714551	-0.078587	0.00652226	0.0370942	-0.0461954	0.176029	0.0307102	0.586629	0.160709	0.364224	0.0378209	-0.101768	-0.0309491	0.00290165	-0.0636996	0.171063	-0.0472361	0.487038	0.179296	0.100961	0.0995988	-0.00961147	0.0648965	0.0313166	0.0347546	0.0749178	-0.0806234	-0.0455932	0.139572	-0.113983	0.161558	0.046779	0.852507	0.21461	0.440913	0.0339144	-0.133317	-0.132907	0.0329453	-0.170922	0.149427	-0.0250367	0.623266	0.335056	0.191054	0.165991	0.0606487	-0.0594278	0.0879661
Grs1KPD	-0.0396927	-0.0430686	0.100498	-0.215195	0.130996	0.0526477	0.0185055	0.136196	0.62974	0.14749	-0.0460484	-0.0627078	0.0830193	-0.268452	0.116656	0.0225308	-0.0438693	0.286269	0.185584	0.124019	-0.0314872	0.0340122	0.245487	0.10352	0.128318	-0.0806856	-0.0540024	0.108563	-0.177539	0.0574639	0.0950386	0.0382121	0.218548	0.870718	0.268106	-0.0970514	-0.069559	0.0592069	-0.277118	0.0439047	0.0180142	-0.0271885	0.486505	0.399731	0.286174	0.0397165	0.0867376	0.000604568	-0.16897
Ag1KPD	-0.0736975	-0.0728374	0.00501429	0.0933767	-0.0887678	0.00770399	0.00673658	0.307693	0.170944	0.673075	-0.0682875	-0.0868287	-0.0199716	0.0337318	-0.155802	0.0195713	-0.0598367	0.425633	0.243766	0.286593	-0.0271713	-0.055757	0.0258497	-0.0172338	0.0181929	-0.183915	-0.069882	0.0181709	0.207566	-0.172081	0.0271102	0.0286911	0.406628	0.252834	0.878023	-0.188422	-0.101211	-0.037259	0.0695628	-0.254882	-0.0159766	-0.0370492	0.495143	0.418001	0.461123	0.0801979	-0.00657696	0.0319388	0.00466875
Wtr1kLPI	0.156677	0.072567	0.0434712	-0.0818262	-0.0791612	0.0136821	0.0140989	-0.0134577	0.0638645	-0.0700386	0.165016	0.106208	0.037546	-0.0697188	-0.0598021	0.0377255	0.0804996	0.0424236	-0.023794	-0.102484	0.0570878	-0.000458849	-0.0656914	-0.0481259	-0.0432483	0.740799	-0.00519242	-0.062419	-0.164977	-0.0783797	-0.00349526	0.0258455	-0.0629626	-0.0475112	-0.179613	0.769097	0.0285798	-0.0589137	-0.110703	0.0274292	0.150579	0.0323713	-0.0397607	-0.159322	-0.199246	0.103236	0.010073	0.0402438	0.183784
Wtl1kLPI	0.0937777	0.600657	-0.199018	0.0116947	0.0658826	0.191245	0.350164	-0.0375871	-0.0300895	0.00358087	0.0546739	0.526966	-0.188839	0.0223538	-0.000590905	0.187265	0.516088	-0.0893805	-0.0397829	0.115607	0.0941114	0.256401	-0.0776424	-0.0041038	0.0267464	0.114125	0.79459	-0.220019	-0.0689094	0.155126	0.22876	0.415752	-0.0643991	-0.0169104	-0.0615467	0.0749859	0.750948	-0.197917	-0.0232426	0.102107	0.218659	0.662741	-0.14323	-0.0570364	0.0812609	0.115599	0.0798617	0.0335991	0.0390813
Wod1kLPI	-0.191979	-0.176703	0.708909	-0.561178	-0.421816	-0.0154696	-0.222511	-0.228007	-0.143162	-0.245816	-0.195314	-0.150621	0.696353	-0.488175	-0.317251	-0.0767928	-0.23621	0.0384823	-0.389776	-0.401991	-0.166526	-0.197314	0.0682355	-0.0836237	-0.0900904	-0.236968	-0.206702	0.891998	-0.633765	-0.614661	0.0224483	-0.230479	-0.329504	-0.0928726	-0.208968	-0.229576	-0.189713	0.914371	-0.548191	-0.476366	-0.0860375	-0.262407	0.122981	-0.52456	-0.48985	-0.334004	-0.119358	0.199172	0.0237792
Grs1kLPI	-0.00542207	-0.0540768	-0.465049	0.628932	0.0488907	-0.0929179	0.0957654	0.155014	-0.126478	0.199512	0.0105484	-0.0698951	-0.437746	0.617301	-0.00140105	-0.0686831	0.017835	-0.0629931	0.19045	0.129594	0.0732593	0.0647832	-0.0654852	0.056552	0.0231077	-0.13113	-0.0640299	-0.540008	0.8118	0.0894814	-0.145072	0.0526642	0.21359	-0.191031	0.237882	-0.108346	-0.0856709	-0.511769	0.850593	-0.0134206	-0.138841	0.00589553	-0.139104	0.315332	0.211128	0.108688	-0.0233246	-0.335553	-0.110182
Ag1kLPI	0.0267717	0.175661	-0.492471	0.250331	0.498204	-0.0986775	0.140828	-0.0319755	0.188225	0.0216715	0.040289	0.164664	-0.459695	0.195814	0.453364	-0.0871998	0.253624	-0.18626	0.252992	0.342972	0.000839295	0.140719	-0.0898907	0.00824915	0.0718979	0.064393	0.157668	-0.563572	0.181538	0.712665	-0.189368	0.0881684	-0.0702778	0.118075	-0.0806262	0.110749	0.230726	-0.492205	0.199607	0.765816	-0.137965	0.176677	-0.344414	0.200949	0.319268	0.0649947	0.0567616	-0.115881	-0.204401
Wtr1kED	0.212001	0.0916083	0.112652	-0.178771	-0.114881	0.540575	0.344366	0.0715418	-0.11176	-0.0341969	0.0989101	0.0425623	0.0969983	-0.162971	-0.097984	0.534848	0.213173	0.0907289	-0.0836279	-0.0140967	0.209429	0.131959	-0.0341494	-0.0826104	-0.0695463	0.391315	0.246114	0.0643585	-0.195109	-0.17469	0.753814	0.550403	0.122426	-0.045427	-0.0203	0.204998	0.0833209	0.0422635	-0.156657	-0.125784	0.849661	0.472224	0.138629	-0.0823503	-0.0176439	0.109601	0.149434	0.325207	0.228855
Wtl1kED	0.0758276	0.506511	-0.17784	0.00889973	0.074275	0.321087	0.603533	-0.0302103	-0.0423127	0.0329109	0.00460792	0.381135	-0.157362	0.00781568	0.0258351	0.265525	0.606529	-0.124525	-0.0149408	0.151021	0.106756	0.40627	-0.0542319	0.0212041	0.0695314	0.173129	0.707694	-0.234172	-0.0217899	0.113722	0.457688	0.788337	0.0160172	-0.0187881	0.0101339	0.0779313	0.507748	-0.2104	0.0145815	0.0660668	0.445129	0.898259	-0.148835	0.0166831	0.181258	0.143403	0.22628	0.160066	0.129963
Wod1kED	-0.0447466	-0.185879	0.448086	-0.310426	-0.321107	0.198938	-0.0809282	0.333031	0.257416	0.256816	-0.0772212	-0.176989	0.384956	-0.328659	-0.279222	0.151645	-0.188997	0.597303	-0.0145614	-0.145834	0.00958913	-0.0842778	0.246469	0.0551805	0.0093804	-0.024448	-0.197419	0.478414	-0.24901	-0.493033	0.247728	-0.0928266	0.472847	0.380983	0.358845	-0.0764514	-0.23194	0.344275	-0.345516	-0.466534	0.159014	-0.17995	0.88193	0.0823619	-0.124138	0.0219428	0.045218	0.0671712	0.15342
Grs1kED	0.0146186	-0.0721572	-0.222424	0.222694	0.144944	-0.00127282	0.0812616	0.379032	0.394264	0.444253	0.0209592	-0.112509	-0.239628	0.130839	0.0735182	0.0216503	-0.0233523	0.314165	0.455431	0.328692	0.072009	0.0564822	0.0933544	0.115618	0.104841	-0.129241	-0.0844158	-0.286511	0.367532	0.144768	0.041556	0.0837214	0.522929	0.545565	0.61201	-0.136795	-0.130831	-0.334048	0.186228	0.0261536	-0.0167499	-0.0119376	0.413901	0.805622	0.576943	0.183126	0.00666258	-0.200043	-0.157737
Ag1kED	0.0416503	0.0552601	-0.3431	0.183015	0.362269	0.0358043	0.142577	0.224566	0.284435	0.513395	0.0389621	0.0121114	-0.345495	0.103204	0.250215	0.0641683	0.100631	0.148416	0.379581	0.559046	0.0118161	0.102745	-0.00426462	0.0206904	0.131958	-0.109937	0.0843224	-0.381183	0.274036	0.373392	0.0578717	0.23453	0.353076	0.397419	0.680799	-0.119887	0.0332037	-0.38229	0.143379	0.231774	0.0443114	0.164618	0.144419	0.629034	0.847414	0.142278	0.0550421	0.0287297	-0.233134
Wtr1kIJI	0.0400563	0.000385091	-0.0319006	0.00718593	0.0312786	-0.0187235	0.0216191	0.0868291	0.0575493	0.0572924	0.0424149	-0.00151042	-0.0622738	-0.00407402	0.0167822	0.013535	-0.00517922	0.107573	0.00689296	0.0033336	0.155001	0.0905416	-0.00483236	0.0213938	0.00399709	0.116786	-0.0249342	-0.10129	0.0711041	0.0131975	-0.0397448	-0.0170314	0.180295	0.0187705	0.0932326	0.149284	-0.0249533	-0.145147	0.011906	0.0202498	-0.0197118	-0.0466423	0.114882	0.0501114	0.0074101	0.565611	0.197009	0.0722512	0.311984
Wtl1kIJI	-0.0105279	-0.0725552	-0.00741783	-0.00887772	0.0422216	0.0339473	0.0645447	0.0669031	0.0353838	0.0593572	-0.0321071	-0.0889367	-0.0148421	-0.0201368	0.031647	0.052533	-0.0361588	0.0659255	-0.014481	0.0193217	0.0694079	0.187086	0.0858781	0.0665372	0.0328953	0.0047821	-0.0558818	0.0258247	0.00182409	-0.0518495	0.0377489	0.0337705	0.0684278	0.0274146	0.0778847	-0.0267845	-0.110313	0.0153065	-0.00857675	-0.0857815	0.0246613	-0.00982504	0.0852197	-0.0199551	-0.0024972	0.132902	0.612472	0.127903	0.0783983
Wod1kIJI	0.0325102	0.091057	0.135724	-0.255355	0.0152502	0.188621	0.190753	-0.204866	-0.18134	-0.0516645	-0.000526193	0.0624475	0.137634	-0.232415	-0.00156404	0.165681	0.106809	-0.182474	-0.229003	0.0229596	0.00883923	0.0968805	0.0109851	-0.0293614	0.0173631	0.0851547	0.167507	0.169366	-0.325043	-0.0417615	0.276874	0.228712	-0.212519	-0.188776	-0.0443746	0.0338095	0.106681	0.176554	-0.269076	-0.00981104	0.284808	0.197653	-0.185004	-0.285697	0.0295327	0.0559282	0.191298	0.79365	0.202636
Grs1kIJI	0.0765008	0.101155	0.220342	-0.143535	-0.318789	0.208163	0.183988	-0.0155658	-0.174001	-0.0884262	0.0424381	0.100086	0.190452	-0.13343	-0.306156	0.182571	0.108291	0.0841185	-0.247364	-0.313749	0.0972393	0.109196	0.0542266	0.0862352	0.0164593	0.221674	0.139586	0.161162	-0.16797	-0.291958	0.254556	0.187848	-0.00259782	-0.279908	-0.185102	0.183621	0.100997	0.11157	-0.152979	-0.272372	0.255869	0.188971	0.106577	-0.349202	-0.443197	0.182771	0.181865	0.251618	0.794107
Ag1kIJI	0.0169891	0.127435	0.340958	-0.422841	-0.163382	0.237692	0.113885	-0.0875255	-0.00921427	-0.112764	-0.0371815	0.119747	0.320718	-0.393246	-0.144049	0.197959	0.121497	0.0895553	-0.283244	-0.153784	0.0255261	0.0664773	0.0657034	-0.0464833	0.00187666	0.201951	0.183564	0.344422	-0.487593	-0.229926	0.297444	0.205786	-0.0388772	-0.0106961	-0.129359	0.145431	0.143239	0.313787	-0.450233	-0.181971	0.303702	0.221478	0.171691	-0.395311	-0.22096	0.0744627	0.200982	0.441805	0.333685
[truncated: 26 more columns]
